# Supplementary material for: UPLC-LTQ-Orbitrap-Based Cell Metabolomics and Network Pharmacology Analysis to Reveal the Potential Antiarthritic Effects of Pristimerin: In Vitro, In Silico and In Vivo Study
Source: Metabolites. 2022 Sep 5;12(9):839. doi: 10.3390/metabo12090839 (PMC9505172; doi:10.3390/metabo12090839)
Supplement: Supplementary file 1 [file metabolites-12-00839-s001.zip]

Archive with 1 entries (1 files):
- metabolites-1892346-supplementary.pdf
